# Supplementary material for: What Do You Think? Using Expert Opinion to Improve Predictions of Response Propensity Under a Bayesian Framework
Source: Methoden Daten Anal. Author manuscript; Available in PMC 2021 Jun 3. (PMC8174793; doi:10.12758/mda.2020.05)
Supplement: Supplemental Excel spreadsheet [file NIHMS1694538-supplement-Supplemental_Excel_spreadsheet.xlsx]

## Sheet: Sheet1
Missing Value Key			FILL THESE COLUMNS WITH RAW RESPONSES						THESE COLUMNS AUTO-UPDATE						UPDATE CELL ID FOR REFERENCE CATEGORY (YOU MUST INCLUDE A REFERENCE FOR CONTINUOUS VARIABLES)						THESE COLUMNS AUTO-UPDATE						THESE COLUMNS AUTO-UPDATE							THESE COLUMNS AUTO-UPDATE
NE	No Estimate Provided by Expert Respondent
NV1	Error Because of Missing Estimate (Category of Interest)
NV2	Error Because of Missing Estimate (Reference Category)
NV3	Error Because of Divide by Zero in OR Calculation		Actual Survey Data Output						Divide Original Responses by 100						Reference Category Value (or Avg(All Other Categories))						OR = (p1/(1-p1))/(pREF/(1-pREF)) or (Continuous Estimate +1)						Beta = ln(OR) or ln(Continuous Estimate)							All Respondents (n = 6)
NV4	OR = 0, so undefined Beta Value
		Type	Raw Respondent Data						Step #1						Step #2						Step #3						Step #4							Count of	Mean	StdDev	StdErr
Questions and Categories			#1	#2	#3	#4	#5	#6	#1	#2	#3	#4	#5	#6	#1	#2	#3	#4	#5	#6	#1	#2	#3	#4	#5	#6	#1	#2	#3	#4	#5	#6		Responses	Beta	Beta	Beta
Gender of Person 1
	Male	R	53	53	50	33	53	50	0.53	0.53	0.5	0.33	0.53	0.5	0.53	0.53	0.5	0.33	0.53	0.5	1	1	1	1	1	1	0	0	0	0	0	0		6	0	0	0
	Female	E	56	30	50	60	30	43	0.56	0.3	0.5	0.6	0.3	0.43	0.53	0.53	0.5	0.33	0.53	0.5	1.12864	0.380054	1	3.04545	0.380054	0.754386	0.121018	-0.967442	0	1.11365	-0.967442	-0.281851		6	-0.163678	0.780442	0.318614
	Missing	E	40	36	43	43	40	36	0.4	0.36	0.43	0.43	0.4	0.36	0.53	0.53	0.5	0.33	0.53	0.5	0.591195	0.498821	0.754386	1.53163	0.591195	0.5625	-0.525609	-0.695508	-0.281851	0.426334	-0.525609	-0.575364		6	-0.362935	0.409433	0.16715
Age of Person 1
	< 50	E	36	56	40	50	46	36	0.36	0.56	0.4	0.5	0.46	0.36	0.56	0.33	0.66	0.46	0.6	0.33	0.441964	2.58402	0.343434	1.17391	0.567901	1.14205	-0.816526	0.949347	-1.06876	0.160343	-0.565808	0.132821		6	-0.20143	0.752365	0.307152
	>= 50	R	56	33	66	46	60	33	0.56	0.33	0.66	0.46	0.6	0.33	0.56	0.33	0.66	0.46	0.6	0.33	1	1	1	1	1	1	0	0	0	0	0	0		6	0	0	0
	Missing	E	40	43	60	46	36	60	0.4	0.43	0.6	0.46	0.36	0.6	0.56	0.33	0.66	0.46	0.6	0.33	0.52381	1.53163	0.772727	1	0.375	3.04545	-0.646627	0.426334	-0.257829	0	-0.980829	1.11365		6	-0.0575502	0.754816	0.308152
Number of Adults in HH
	1	E	20	23	30	26	43	20	0.2	0.23	0.3	0.26	0.43	0.2	0.4	0.33	0.2	0.23	0.23	0.26	0.375	0.606454	1.71429	1.17626	2.52555	0.711538	-0.980829	-0.500126	0.538997	0.162343	0.92646	-0.340326		6	-0.032247	0.706673	0.288498
	2+	R	40	33	20	23	23	26	0.4	0.33	0.2	0.23	0.23	0.26	0.4	0.33	0.2	0.23	0.23	0.26	1	1	1	1	1	1	0	0	0	0	0	0		6	0	0	0
	Missing	E	16	40	43	30	30	33	0.16	0.4	0.43	0.3	0.3	0.33	0.4	0.33	0.2	0.23	0.23	0.26	0.285714	1.35354	3.01754	1.43478	1.43478	1.40184	-1.25276	0.30272	1.10444	0.361013	0.361013	0.337783		6	0.202368	0.775872	0.316749
Race/Ethnicity of Person 1
	White	E	40	40	40	60	2	20	0.4	0.4	0.4	0.6	0.02	0.2	0.2	0.6	0.4	0.2	0.6	0.4	2.66667	0.444444	1	6	0.0136054	0.375	0.980829	-0.81093	0	1.79176	-4.29729	-0.980829		6	-0.552743	2.11781	0.864592
	Black	E	60	7	40	40	40	60	0.6	0.07	0.4	0.4	0.4	0.6	0.2	0.6	0.4	0.2	0.6	0.4	6	0.0501792	1	2.66667	0.444444	2.25	1.79176	-2.99215	0	0.980829	-0.81093	0.81093		6	-0.0365943	1.69898	0.693604
	Hispanic	E	40	40	60	80	20	60	0.4	0.4	0.6	0.8	0.2	0.6	0.2	0.6	0.4	0.2	0.6	0.4	2.66667	0.444444	2.25	16	0.166667	2.25	0.980829	-0.81093	0.81093	2.77259	-1.79176	0.81093		6	0.462098	1.58438	0.64682
	Asian	R	20	60	40	20	60	40	0.2	0.6	0.4	0.2	0.6	0.4	0.2	0.6	0.4	0.2	0.6	0.4	1	1	1	1	1	1	0	0	0	0	0	0		6	0	0	0
	Other	E	60	40	20	40	5	20	0.6	0.4	0.2	0.4	0.05	0.2	0.2	0.6	0.4	0.2	0.6	0.4	6	0.444444	0.375	2.66667	0.0350877	0.375	1.79176	-0.81093	-0.980829	0.980829	-3.3499	-0.980829		6	-0.558317	1.79475	0.732704
	Missing	E	20	20	60	60	20	40	0.2	0.2	0.6	0.6	0.2	0.4	0.2	0.6	0.4	0.2	0.6	0.4	1	0.166667	2.25	6	0.166667	1	0	-1.79176	0.81093	1.79176	-1.79176	0		6	-0.163472	1.42327	0.581047
Household Income Effect
	+$10,000	C	43	16	23	NE	36	16	0.43	0.16	0.23	NV1	0.36	0.16	0.3	0.3	0.3	0.3	0.3	0.3	6.30864	1.98765	2.63121	NV1	4.52941	1.98765	1.84192	0.686955	0.967442	NV1	1.51059	0.686955		5	1.13877	0.517276	0.231333
Census Division
	New England	E	NE	33	23	40	46	30	NV1	0.33	0.23	0.4	0.46	0.3	0.26	NV1	0.43	0.3	0.2	0.36	NV1	NV2	0.395953	1.55556	3.40741	0.761905	NV1	NV2	-0.92646	0.441833	1.22595	-0.271934		4	0.117348	0.926529	0.463265
	Middle Atlantic	E	NE	40	40	33	46	26	NV1	0.4	0.4	0.33	0.46	0.26	0.26	NV1	0.43	0.3	0.2	0.36	NV1	NV2	0.883721	1.14925	3.40741	0.624625	NV1	NV2	-0.123614	0.139113	1.22595	-0.470604		4	0.192712	0.732691	0.366345
	South Atlantic	E	NE	NE	33	50	30	46	NV1	NV1	0.33	0.5	0.3	0.46	0.26	NV1	0.43	0.3	0.2	0.36	NV1	NV1	0.652898	2.33333	1.71429	1.5144	NV1	NV1	-0.426334	0.847298	0.538997	0.415021		4	0.343745	0.544607	0.272304
	East North Central	E	NE	NE	10	26	NE	36	NV1	NV1	0.1	0.26	NV1	0.36	0.26	NV1	0.43	0.3	0.2	0.36	NV1	NV1	0.147287	0.81982	NV1	1	NV1	NV1	-1.91537	-0.198671	NV1	0		3	-0.704681	1.05319	0.608057
	East South Central	E	NE	NE	23	30	NE	50	NV1	NV1	0.23	0.3	NV1	0.5	0.26	NV1	0.43	0.3	0.2	0.36	NV1	NV1	0.395953	1	NV1	1.77778	NV1	NV1	-0.92646	0	NV1	0.575364		3	-0.117032	0.757721	0.437471
	West North Central	E	36	NE	36	20	NE	56	0.36	NV1	0.36	0.2	NV1	0.56	0.26	NV1	0.43	0.3	0.2	0.36	1.60096	NV1	0.74564	0.583333	NV1	2.26263	0.470604	NV1	-0.293513	-0.538997	NV1	0.816526		4	0.113655	0.635919	0.31796
	West South Central	E	36	NE	40	50	NE	33	0.36	NV1	0.4	0.5	NV1	0.33	0.26	NV1	0.43	0.3	0.2	0.36	1.60096	NV1	0.883721	2.33333	NV1	0.875622	0.470604	NV1	-0.123614	0.847298	NV1	-0.132821		4	0.265367	0.479801	0.2399
	Mountain	E	40	NE	56	13	20	33	0.4	NV1	0.56	0.13	0.2	0.33	0.26	NV1	0.43	0.3	0.2	0.36	1.89744	NV1	1.6871	0.348659	1	0.875622	0.640503	NV1	0.523013	-1.05366	0	-0.132821		5	-0.00459303	0.672964	0.300959
	Pacific	R	26	NE	43	30	20	36	0.26	NV1	0.43	0.3	0.2	0.36	0.26	NV1	0.43	0.3	0.2	0.36	1	NV1	1	1	1	1	0	NV1	0	0	0	0		5	0	0	0
Race/Ethnicity Sampling Domains
	< 10% Black, < 10% Hispanic	E	23	33	36	26	30	36	0.23	0.33	0.36	0.26	0.3	0.36	0.43	0.3	NV1	NV1	0.4	0.5	0.395953	1.14925	NV2	NV2	0.642857	0.5625	-0.92646	0.139113	NV2	NV2	-0.441833	-0.575364		4	-0.451136	0.443413	0.221707
	> 10% Black, < 10% Hispanic	E	30	33	36	43	50	20	0.3	0.33	0.36	0.43	0.5	0.2	0.43	0.3	NV1	NV1	0.4	0.5	0.568106	1.14925	NV2	NV2	1.5	0.25	-0.565447	0.139113	NV2	NV2	0.405465	-1.38629		4	-0.351791	0.802137	0.401068
	< 10% Black, > 10% Hispanic	E	30	26	30	36	40	30	0.3	0.26	0.3	0.36	0.4	0.3	0.43	0.3	NV1	NV1	0.4	0.5	0.568106	0.81982	NV2	NV2	1	0.428571	-0.565447	-0.198671	NV2	NV2	0	-0.847298		4	-0.402854	0.37769	0.188845
	> 10% Black, > 10% Hispanic	R	43	30	NE	NE	40	50	0.43	0.3	NV1	NV1	0.4	0.5	0.43	0.3	NV1	NV1	0.4	0.5	1	1	NV1	NV1	1	1	0	0	NV1	NV1	0	0		4	0	0	0
Access Problems
	Locked Buildings/Gated Communities	E	40	43	40	40	46	33	0.4	0.43	0.4	0.4	0.46	0.33	0.263333	0.23	0.43	0.373333	0.273333	0.4	1.86498	2.52555	0.883721	1.11905	2.26468	0.738806	0.62325	0.92646	-0.123614	0.112478	0.817433	-0.30272		6	0.342215	0.516115	0.210703
	Seasonal Hazardous Conditions	E	26	23	36	33	26	40	0.26	0.23	0.36	0.33	0.26	0.4	0.31	0.296667	0.443333	0.396667	0.34	0.376667	0.78204	0.708157	0.706297	0.749153	0.682035	1.10324	-0.245849	-0.345089	-0.347719	-0.288812	-0.382674	0.0982557		6	-0.251981	0.178312	0.0727955
	Unimproved Roads	E	20	16	53	36	33	40	0.2	0.16	0.53	0.36	0.33	0.4	0.33	0.32	0.386667	0.386667	0.316667	0.376667	0.507576	0.404762	1.7887	0.892241	1.06284	1.10324	-0.678109	-0.904456	0.58149	-0.114019	0.060948	0.0982557		6	-0.159315	0.545909	0.222867
	None	E	33	30	40	43	23	40	0.33	0.3	0.4	0.43	0.23	0.4	0.286667	0.273333	0.43	0.363333	0.35	0.376667	1.22562	1.13937	0.883721	1.32191	0.554731	1.10324	0.203444	0.130478	-0.123614	0.279074	-0.589272	0.0982557		6	-0.000272376	0.318896	0.130189
Evidence of Non-English Languages
	Yes	E	46	26	40	50	46	36	0.46	0.26	0.4	0.5	0.46	0.36	0.43	0.36	0.36	0.3	0.2	0.26	1.1292	0.624625	1.18519	2.33333	3.40741	1.60096	0.121509	-0.470604	0.169899	0.847298	1.22595	0.470604		6	0.39411	0.595903	0.243277
	No	R	43	36	36	30	20	26	0.43	0.36	0.36	0.3	0.2	0.26	0.43	0.36	0.36	0.3	0.2	0.26	1	1	1	1	1	1	0	0	0	0	0	0		6	0	0	0
Neighborhood Age Effect
	10 years older than national average	C	63	40	46	53	43	43	0.63	0.4	0.46	0.53	0.43	0.43	0.3	0.3	0.3	0.3	0.3	0.3	31	5.44444	7.38889	11.3922	6.30864	6.30864	3.43399	1.6946	1.99998	2.43293	1.84192	1.84192		6	2.20755	0.65246	0.266366
Occupancy Rate Effect
	10% increase in occupancy rates	C	43	NE	36	36	36	36	0.43	NV1	0.36	0.36	0.36	0.36	0.3	0.3	0.3	0.3	0.3	0.3	6.30864	NV1	4.52941	4.52941	4.52941	4.52941	1.84192	NV1	1.51059	1.51059	1.51059	1.51059		5	1.57686	0.148175	0.0662657
PSU Type
	Major Metropolitan Area	R	50	40	50	63	46	43	0.5	0.4	0.5	0.63	0.46	0.43	0.5	0.4	0.5	0.63	0.46	0.43	1	1	1	1	1	1	0	0	0	0	0	0		6	0	0	0
	Minor Metropolitan Area	E	23	23	43	46	56	33	0.23	0.23	0.43	0.46	0.56	0.33	0.5	0.4	0.5	0.63	0.46	0.43	0.298701	0.448052	0.754386	0.500294	1.49407	0.652898	-1.20831	-0.802846	-0.281851	-0.692559	0.401505	-0.426334		6	-0.501733	0.54703	0.223324
	Not Metropolitan	E	53	30	43	56	63	46	0.53	0.3	0.43	0.56	0.63	0.46	0.5	0.4	0.5	0.63	0.46	0.43	1.12766	0.642857	0.754386	0.747475	1.99882	1.1292	0.120144	-0.441833	-0.281851	-0.291055	0.692559	0.121509		6	-0.0134211	0.416444	0.170012
Listing Procedure
	On Foot Alone	R	56	36	50	30	43	36	0.56	0.36	0.5	0.3	0.43	0.36	0.56	0.36	0.5	0.3	0.43	0.36	1	1	1	1	1	1	0	0	0	0	0	0		6	0	0	0
	On Foot With Someone	E	46	23	26	53	36	40	0.46	0.23	0.26	0.53	0.36	0.4	0.56	0.36	0.5	0.3	0.43	0.36	0.669312	0.531025	0.351351	2.63121	0.74564	1.18519	-0.401505	-0.632947	-1.04597	0.967442	-0.293513	0.169899		6	-0.206099	0.700283	0.285889
	In a Car Alone	E	36	50	50	53	30	50	0.36	0.5	0.5	0.53	0.3	0.5	0.56	0.36	0.5	0.3	0.43	0.36	0.441964	1.77778	1	2.63121	0.568106	1.77778	-0.816526	0.575364	0	0.967442	-0.565447	0.575364		6	0.1227	0.706278	0.288337
	In a Car With Someone	E	66	23	36	33	43	66	0.66	0.23	0.36	0.33	0.43	0.66	0.56	0.36	0.5	0.3	0.43	0.36	1.52521	0.531025	0.5625	1.14925	1	3.45098	0.422132	-0.632947	-0.575364	0.139113	0	1.23866		6	0.0985987	0.693564	0.283146
Structure Type
	Single Family Home	E	43	56	50	56	46	56	0.43	0.56	0.5	0.56	0.46	0.56	0.46	0.5	0.3	0.5	0.4	0.56	0.885584	1.27273	2.33333	1.27273	1.27778	1	-0.121509	0.241162	0.847298	0.241162	0.245122	0		6	0.242206	0.333796	0.136272
	Structure with 2-9 Units	E	40	53	36	36	50	43	0.4	0.53	0.36	0.36	0.5	0.43	0.46	0.5	0.3	0.5	0.4	0.56	0.782609	1.12766	1.3125	0.5625	1.5	0.592732	-0.245122	0.120144	0.271934	-0.575364	0.405465	-0.523013		6	-0.0909928	0.4166	0.170076
	Structure with 10+ Units	E	43	26	43	56	46	46	0.43	0.26	0.43	0.56	0.46	0.46	0.46	0.5	0.3	0.5	0.4	0.56	0.885584	0.351351	1.76023	1.27273	1.27778	0.669312	-0.121509	-1.04597	0.565447	0.241162	0.245122	-0.401505		6	-0.0862084	0.576785	0.235471
	Mobile Home	E	50	43	46	43	36	43	0.5	0.43	0.46	0.43	0.36	0.43	0.46	0.5	0.3	0.5	0.4	0.56	1.17391	0.754386	1.98765	0.754386	0.84375	0.592732	0.160343	-0.281851	0.686955	-0.281851	-0.169899	-0.523013		6	-0.0682194	0.431505	0.176161
	Other	R	46	50	30	50	40	56	0.46	0.5	0.3	0.5	0.4	0.56	0.46	0.5	0.3	0.5	0.4	0.56	1	1	1	1	1	1	0	0	0	0	0	0		6	0	0	0
Delivery Type
	Curbline	E	36	50	40	40	53	50	0.36	0.5	0.4	0.4	0.53	0.5	0.36	0.43	0.4	0.73	0.5	0.4	1	1.32558	1	0.246575	1.12766	1.5	0	0.281851	0	-1.40009	0.120144	0.405465		6	-0.0987712	0.657265	0.268327
	Neighborhood Delivery Collection Box	E	36	36	36	36	43	43	0.36	0.36	0.36	0.36	0.43	0.43	0.36	0.43	0.4	0.73	0.5	0.4	1	0.74564	0.84375	0.208048	0.754386	1.13158	0	-0.293513	-0.169899	-1.56999	-0.281851	0.123614		6	-0.365273	0.612217	0.249937
	Central	E	36	43	43	50	43	46	0.36	0.43	0.43	0.5	0.43	0.46	0.36	0.43	0.4	0.73	0.5	0.4	1	1	1.13158	0.369863	0.754386	1.27778	0	0	0.123614	-0.994623	-0.281851	0.245122		6	-0.15129	0.44872	0.183189
	Other	R	36	43	40	73	50	40	0.36	0.43	0.4	0.73	0.5	0.4	0.36	0.43	0.4	0.73	0.5	0.4	1	1	1	1	1	1	0	0	0	0	0	0		6	0	0	0
	Missing	E	43	40	23	23	36	36	0.43	0.4	0.23	0.23	0.36	0.36	0.36	0.43	0.4	0.73	0.5	0.4	1.34113	0.883721	0.448052	0.110479	0.5625	0.84375	0.293513	-0.123614	-0.802846	-2.20293	-0.575364	-0.169899		6	-0.596857	0.87423	0.356903
Physical Impediments
	Locked Entrance	E	43	56	50	43	30	46	0.43	0.56	0.5	0.43	0.3	0.46	0.476667	0.483333	0.406667	0.42	0.406667	0.406667	0.828242	1.3605	1.45902	1.04177	0.625293	1.24287	-0.18845	0.307853	0.377763	0.0409222	-0.469535	0.21742		6	0.0476621	0.325199	0.132762
	Doorperson or Gatekeeper	E	40	43	50	36	33	33	0.4	0.43	0.5	0.36	0.33	0.33	0.486667	0.526667	0.406667	0.443333	0.396667	0.45	0.703196	0.677992	1.45902	0.706297	0.749153	0.60199	-0.352119	-0.388619	0.377763	-0.347719	-0.288812	-0.507514		6	-0.25117	0.316572	0.12924
	Access controlled via Intercom	E	53	46	36	50	36	46	0.53	0.46	0.36	0.5	0.36	0.46	0.443333	0.516667	0.453333	0.396667	0.386667	0.406667	1.41593	0.796894	0.678309	1.52101	0.892241	1.24287	0.347789	-0.227034	-0.388153	0.419374	-0.114019	0.21742		6	0.0425629	0.331192	0.135209
	None	E	50	56	36	40	53	43	0.5	0.56	0.36	0.4	0.53	0.43	0.453333	0.483333	0.453333	0.43	0.33	0.416667	1.20588	1.3605	0.678309	0.883721	2.28949	1.05614	0.187212	0.307853	-0.388153	-0.123614	0.828329	0.0546211		6	0.144375	0.414684	0.169294
Attempt-Level Resistance
	Resistance on Previous Attempt	E	40	53	53	36	40	50	0.4	0.53	0.53	0.36	0.4	0.5	0.43	0.5	0.4	0.5	0.5	0.43	0.883721	1.12766	1.69149	0.5625	0.666667	1.32558	-0.123614	0.120144	0.525609	-0.575364	-0.405465	0.281851		6	-0.0294731	0.418486	0.170846
	Not Previous but Prior Resistance	E	36	33	43	30	63	53	0.36	0.33	0.43	0.3	0.63	0.53	0.43	0.5	0.4	0.5	0.5	0.43	0.74564	0.492537	1.13158	0.428571	1.7027	1.4948	-0.293513	-0.708185	0.123614	-0.847298	0.532217	0.401995		6	-0.131862	0.576437	0.23533
	Ever Max Resistance/Hard Refusal	E	56	53	40	46	43	30	0.56	0.53	0.4	0.46	0.43	0.3	0.43	0.5	0.4	0.5	0.5	0.43	1.6871	1.12766	1	0.851852	0.754386	0.568106	0.523013	0.120144	0	-0.160343	-0.281851	-0.565447		6	-0.0607472	0.371676	0.151736
	Never Resistant	R	43	50	40	50	50	43	0.43	0.5	0.4	0.5	0.5	0.43	0.43	0.5	0.4	0.5	0.5	0.43	1	1	1	1	1	1	0	0	0	0	0	0		6	0	0	0
Attempt-Level Contact
	Contacted at Previous Attempt	E	23	53	53	56	33	43	0.23	0.53	0.53	0.56	0.33	0.43	0.33	0.46	0.5	0.6	0.4	0.46	0.606454	1.32377	1.12766	0.848485	0.738806	0.885584	-0.500126	0.280487	0.120144	-0.164303	-0.30272	-0.121509		6	-0.114671	0.282041	0.115143
	Not Previous but Prior Contact	E	50	43	40	50	63	36	0.5	0.43	0.4	0.5	0.63	0.36	0.33	0.46	0.5	0.6	0.4	0.46	2.0303	0.885584	0.666667	0.666667	2.55405	0.660326	0.708185	-0.121509	-0.405465	-0.405465	0.937682	-0.415021		6	0.0497345	0.613473	0.250449
	Never Contacted	R	33	46	50	60	40	46	0.33	0.46	0.5	0.6	0.4	0.46	0.33	0.46	0.5	0.6	0.4	0.46	1	1	1	1	1	1	0	0	0	0	0	0		6	0	0	0
Contact Observations
	Ever Said "Too Old"	E	40	46	53	60	50	43	0.4	0.46	0.53	0.6	0.5	0.43	0.296667	0.363333	0.396667	0.496667	0.45	0.363333	1.58052	1.49269	1.71518	1.52013	1.22222	1.32191	0.457757	0.400583	0.539518	0.418799	0.200671	0.279074		6	0.382734	0.123062	0.0502398
	Comment re: Voluntary Nature of Survey	E	30	40	30	40	46	43	0.3	0.4	0.3	0.4	0.46	0.43	0.33	0.383333	0.473333	0.563333	0.463333	0.363333	0.87013	1.07246	0.476861	0.516765	0.986677	1.32191	-0.139113	0.0699586	-0.74053	-0.660166	-0.0134122	0.279074		6	-0.200698	0.411056	0.167813
	Any Other Comments	E	26	36	43	56	43	40	0.26	0.36	0.43	0.56	0.43	0.4	0.343333	0.396667	0.43	0.51	0.473333	0.373333	0.672002	0.855567	1	1.22282	0.839387	1.11905	-0.397494	-0.155991	0	0.201157	-0.175083	0.112478		6	-0.0691555	0.217903	0.0889586
	Never Made Comment	E	33	33	46	53	46	26	0.33	0.33	0.46	0.53	0.46	0.26	0.32	0.406667	0.42	0.52	0.463333	0.42	1.04664	0.71862	1.17637	1.04092	0.986677	0.485199	0.0455867	-0.330423	0.162431	0.0401016	-0.0134122	-0.723195		6	-0.136485	0.331865	0.135483
Day of Field Period Effect
	Change in RR for Each Day of Field Period	C	30	50	50	43	33	60	0.3	0.5	0.5	0.43	0.33	0.6	0.3	0.3	0.3	0.3	0.3	0.3	3.5	9.33333	9.33333	6.30864	3.97297	21	1.25276	2.23359	2.23359	1.84192	1.37951	3.04452		6	1.99765	0.658556	0.268854
Call Window
	Weekday Day	R	10	75	30	15	25	10	0.1	0.75	0.3	0.15	0.25	0.1	0.1	0.75	0.3	0.15	0.25	0.1	1	1	1	1	1	1	0	0	0	0	0	0		6	0	0	0
	Weekday Evening	E	30	30	10	30	60	30	0.3	0.3	0.1	0.3	0.6	0.3	0.1	0.75	0.3	0.15	0.25	0.1	3.85714	0.142857	0.259259	2.42857	4.5	3.85714	1.34993	-1.94591	-1.34993	0.887303	1.50408	1.34993		6	0.299233	1.534	0.626253
	Weekend Day	E	25	10	20	35	80	30	0.25	0.1	0.2	0.35	0.8	0.3	0.1	0.75	0.3	0.15	0.25	0.1	3	0.037037	0.583333	3.05128	12	3.85714	1.09861	-3.29584	-0.538997	1.11556	2.48491	1.34993		6	0.369029	2.03885	0.832355
	Weekend Evening	E	10	20	75	35	50	10	0.1	0.2	0.75	0.35	0.5	0.1	0.1	0.75	0.3	0.15	0.25	0.1	1	0.0833333	7	3.05128	3	1	0	-2.48491	1.94591	1.11556	1.09861	0		6	0.279196	1.54564	0.631006
Ever Requested Call-Back/Soft Appointment
	Yes	E	40	50	70	35	70	20	0.4	0.5	0.7	0.35	0.7	0.2	0.2	0.6	0.2	0.5	NV1	0	2.66667	0.666667	9.33333	0.538462	NV2	NV3	0.980829	-0.405465	2.23359	-0.619039	NV2	NV3		4	0.547479	1.32911	0.664557
	No	R	20	60	20	50	NE	0	0.2	0.6	0.2	0.5	NV1	0	0.2	0.6	0.2	0.5	NV1	0	1	1	1	1	NV1	NV3	0	0	0	0	NV1	NV3		4	0	0	0
Call Attempt Effect
	Change in RR for Each Additional Contact	C	3	1	5	-1	-5	NE	0.03	0.01	0.05	-0.01	-0.05	NV1	0.3	0.3	0.3	0.3	0.3	0.3	1.14925	1.04831	1.25641	0.953052	0.777778	NV1	0.139113	0.0471786	0.228259	-0.0480862	-0.251314	NV1		5	0.0230299	0.184729	0.0826134
Call*Contact Interaction Effect
	Change in RR for Each Add'l Call*Contact	C	10	5	5	NE	-5	NE	0.1	0.05	0.05	NV1	-0.05	NV1	0.3	0.3	0.3	0.3	0.3	0.3	1.55556	1.25641	1.25641	NV1	0.777778	NV1	0.441833	0.228259	0.228259	NV1	-0.251314	NV1		4	0.161759	0.293209	0.146605
